# Supplementary material for: The Nuclear DNA Sensor IFI16 Indiscriminately Binds to and Diminishes Accessibility of the HSV-1 Genome to Suppress Infection
Source: mSystems. 2022 May 16;7(3):e00198-22. doi: 10.1128/msystems.00198-22 (PMC9239196; doi:10.1128/msystems.00198-22)
Supplement: TABLE S1 [file msystems.00198-22-s0001.xlsx]

## Sheet: MS1 intensities
Sample/injection	AvgIntensity
HSV1_PRM_1hpi_Ctrl_A_01	22952966
HSV1_PRM_1hpi_Ctrl_A_02	22305090
HSV1_PRM_1hpi_Ctrl_B_01	20990381
HSV1_PRM_1hpi_Ctrl_B_02	20420548
HSV1_PRM_1hpi_Ctrl_C_01	21945726
HSV1_PRM_1hpi_Ctrl_C_02	21074868
HSV1_PRM_1hpi_IFI16KO_A_01	18607681
HSV1_PRM_1hpi_IFI16KO_A_02	19235395
HSV1_PRM_1hpi_IFI16KO_B_01	20667146
HSV1_PRM_1hpi_IFI16KO_B_02	20270294
HSV1_PRM_1hpi_IFI16KO_C_01	22000061
HSV1_PRM_1hpi_IFI16KO_C_02	21510609
HSV1_PRM_3hpi_Ctrl_A_01	21249184
HSV1_PRM_3hpi_Ctrl_A_02	21013095
HSV1_PRM_3hpi_Ctrl_B_01	20651608
HSV1_PRM_3hpi_Ctrl_B_02	20898736
HSV1_PRM_3hpi_Ctrl_C_01	14951027
HSV1_PRM_3hpi_Ctrl_C_02	17328777
HSV1_PRM_3hpi_IFI16KO_A_01	17730876
HSV1_PRM_3hpi_IFI16KO_A_02	18287752
HSV1_PRM_3hpi_IFI16KO_B_01	18409633
HSV1_PRM_3hpi_IFI16KO_B_02	19403385
HSV1_PRM_3hpi_IFI16KO_C_01	19460877
HSV1_PRM_3hpi_IFI16KO_C_02	19800725
HSV1_PRM_6hpi_Ctrl_A_01	16367078
HSV1_PRM_6hpi_Ctrl_A_02	43366088
HSV1_PRM_6hpi_Ctrl_B_01	31328683
HSV1_PRM_6hpi_Ctrl_B_02	21639381
HSV1_PRM_6hpi_Ctrl_C_01	10863101
HSV1_PRM_6hpi_Ctrl_C_02	11139477
HSV1_PRM_6hpi_IFI16KO_A_01	17501301
HSV1_PRM_6hpi_IFI16KO_A_02	17996405
HSV1_PRM_6hpi_IFI16KO_B_01	20796894
HSV1_PRM_6hpi_IFI16KO_B_02	22076707
HSV1_PRM_6hpi_IFI16KO_C_01	20073911
HSV1_PRM_6hpi_IFI16KO_C_02	20676708

## Sheet: Raw precursor peak areas
Protein Accession	Protein	Peptide	Precursor		1hpi Ctrl A Total Area	1hpi Ctrl B Total Area	1hpi Ctrl C Total Area	1hpi IFI16 KO A Total Area	1hpi IFI16 KO B Total Area	1hpi IFI16 KO C Total Area	3hpi Ctrl A Total Area	3hpi Ctrl B Total Area	3hpi Ctrl C Total Area	3hpi IFI16 KO A Total Area	3hpi IFI16 KO B Total Area	3hpi IFI16 KO C Total Area	6hpi Ctrl A Total Area	6hpi Ctrl B Total Area	6hpi Ctrl C Total Area	6hpi IFI16 KO A Total Area	6hpi IFI16 KO B Total Area	6hpi IFI16 KO C Total Area
P10201	sp|P10201|CVC1_HHV11	AALQGGPR	385.2194++		0	0	0	0	0	0	2604700	2358359	1916169	3323560	3082080	2709230	25982824	26203850	18778100	50913752	54762240	52020552
P10201	sp|P10201|CVC1_HHV11	AWLGEVTR	466.2534++		0	0	0	0	0	0	7188624	6515489	5610174	7678506	10473053	9511289	31160818	50131580	28253454	77558440	79851920	78864784
P10201	sp|P10201|CVC1_HHV11	VVPLGDDLPAR	576.3246++		6394715	6764708	5667002	5625718	6055451	8946206	17871076	12942371	9616210	17692900	17370386	18567668	59658160	90330400	47245688	121238032	99130688	140703312
P10209	sp|P10209|CVC2_HHV11	NFITPEFPR	560.7929++		0	0	0	0	0	0	0	0	0	0	0	0	63522940	86510176	47021104	144132896	161832576	156221968
P10209	sp|P10209|CVC2_HHV11	DFWMSPVFNLPR	754.8714++		288226	246478	228661	151545	252224	233838	3112114	2883588	2092450	3981373	3701010	3740315	46713356	73184096	32120792	105823728	121832264	119745584
P10209	sp|P10209|CVC2_HHV11	LTALELINR	521.8164++		0	0	0	0	0	0	9136157	8540889	6210163	9330136	10741162	10625061	116197952	159733248	88441128	257217072	243017488	250051616
P04296	DBP	VPPGPLGYVYAR	644.8561++		0	0	0	0	0	0	114821256	105249248	76829536	133530816	126278128	125953760	324833952	542380416	224500512	716173056	872023936	816628096
P04296	DBP	EALHTVVNNVR	626.3438++		548026	193547	359675	319929	578055	387331	42506384	30679164	21877436	16682893	33454280	38562328	81237064	264636928	58360752	210198848	387959488	263764928
P04296	DBP	VLFAGASANASEAAK	703.8673++		0	0	0	0	0	0	63962576	54705416	40413664	68399560	69781320	68931376	201063504	322236320	148328816	433279200	509589280	479496608
P10234	sp|P10234|DUT_HHV11	GGGVVQLNLVNR	613.3542++		0	0	0	0	0	0	113348072	84441200	64906528	86591024	105045560	122091792	266929952	544250368	202958432	532071488	501202432	476835008
P10234	sp|P10234|DUT_HHV11	VSGDSGWAVGR	545.7674++		0	0	0	0	0	0	51038452	38200392	34432940	52918388	61830924	66391880	206136096	237578912	158805408	330192000	370825824	375989440
P10234	sp|P10234|DUT_HHV11	GLLVVPTR	427.7765++		0	0	0	0	0	0	115356888	105124688	78914952	118123248	128556992	136253728	392016576	430431104	235661088	594085248	763727296	624012288
P10211	gB	DVTVSQVWFGHR	715.8624++		0	0	0	0	0	0	13573614	9939500	9996746	10834748	12207447	12764679	70304520	184944512	49307952	226453344	325749152	277235136
P10211	gB	NNLETTAFHR	601.7993++		0	0	0	0	0	0	8726681	8515038	5440636	7763467	10318528	10720031	73870112	172381488	61612840	159821104	262315296	259083984
P10211	gB	FTVAWDWVPK	624.8242++		1618721	1331216	1374655	951069	1471884	1407349	10346977	10248428	8037049	13606370	13969323	11790573	130328152	184906784	110004624	248688368	260007872	272515072
P10228	sp|P10228|GC_HHV11	DSVTFSR	406.2009++		13285589	14847826	13189721	11923472	13546292	16009443	15871349	16619264	11718832	15847353	19561522	19685736	13614246	21381294	7474264	17842268	22261816	24650580
Q69091	sp|Q69091|GD_HHV11	SVLLNAPSEAPQIVR	797.4516++		10105982	9025414	7427512	5689823	8592005	9717133	48993844	41851536	28853514	46602776	49070584	52485556	357874112	580569664	269745632	788579520	905271424	838011648
Q69091	sp|Q69091|GD_HHV11	YALPLR	366.7238++		3685889	4040931	4595947	3344941	4712233	4515087	21658068	19037442	13936645	19965406	31885262	30320256	204019488	259212096	141563616	399756064	464126944	434813088
P04488	sp|P04488|GE_HHV11	VSVGEDVSLLPAPGPTGR	875.9703++		0	0	0	0	0	0	30577644	23568774	17827394	26053208	32674004	33698888	154681280	263571008	109333048	310695552	368063648	358170336
P04488	sp|P04488|GE_HHV11	SLVIHGVR	440.7718++		0	0	0	0	0	0	12744068	11523350	5311364	12823065	14106764	12353101	40227344	90618072	40377772	143227296	155155152	161839776
P04488	sp|P04488|GE_HHV11	NAVVEQPLPQR	625.8462++		4620361	3362731	4872665	4007615	4597691	4263837	29206068	20470210	19461978	30316412	30489296	39740468	260780528	412476736	141046912	512333280	456566720	558386944
P06484	sp|P06484|GG_HHV11	DTLPQSPGPAFPLAEDVEK	1006.0046++		0	0	0	0	0	0	967291	940494	785451	776328	856327	1138161	2921479	3770370	1897122	3727062	4846214	5597578
P06477	sp|P06477|GH_HHV11	VGDPADENPPGALPGPPGGPR	983.9845++		472245	305515	343113	175134	361649	327360	3113890	2802420	1715832	3468754	3298787	3245058	37463972	54083856	28200292	73812848	83343144	77277632
P06477	sp|P06477|GH_HHV11	QPFLAGVPSAVQR	685.3830++		0	0	0	0	0	0	5273238	5332922	1808069	6348257	6221791	6432232	43652152	79341824	35815000	60014808	131266016	129105384
P06487	gI	ATDSTHSPAYPTLELNLAQQPLLR	879.4608+++		544713	588800	540653	463716	690513	464567	13218856	12484457	9731566	14046068	15825982	14632664	65049692	99022352	51239676	134747344	149132880	144351136
P68331	sp|P68331|GK_HHV11	MVAPATYLLNYAGR	770.4030++		98623	35679	137388	32607	125508	87243	1886541	1711896	1270439	1805220	1874079	1870913	4568922	7811149	3330234	10060342	11824366	10749674
P68331	sp|P68331|GK_HHV11	IVSSVFLQYPYTK	772.9216++		0	0	0	0	0	0	1305553	1310323	988577	1447948	1453293	1597168	3461826	4571234	2614271	6591449	4841583	6316271
P04288	sp|P04288|GM_HHV11	GSPDSAPPTK	478.7378++		0	0	0	0	0	0	0	0	0	0	0	0	74769944	65496292	60946664	135685488	110130576	100706472
P04288	sp|P04288|GM_HHV11	GVLSGTYLR	483.2744++		3024865	2859079	2777440	2307276	2896669	3031229	4215597	3764728	3424790	3995083	4295310	4775528	41163648	52656332	36526864	93096104	97619896	106178184
P04288	sp|P04288|GM_HHV11	HRPAPGSPPGIPEYAEDPYAISYGGQLDR	1037.5037+++		418062	266586	284275	130708	276349	314683	1102650	1029460	680475	841435	979174	991503	13887034	21654700	8109295	28719106	34264416	30558648
P10189	sp|P10189|HELI_HHV11	LNSAYVAMSR	556.2819++		0	0	0	0	0	0	3846365	3613482	2642618	3998879	4338298	4592038	4377322	6606767	4010643	8237159	8716360	8515290
P10189	sp|P10189|HELI_HHV11	TTSSEFLR	470.7404++		0	0	0	0	0	0	7010006	7171764	4691854	6520709	7526413	8792277	7619161	13005895	7094351	19252326	21448300	22216362
P08393	ICP0	AGTAVDFIWTGNQR	768.3837++		9354540	7748652	7212248	5469517	7829150	7982781	77580880	73316200	56217256	61847452	60642476	56662984	116584064	189241616	83654048	189742736	221039920	213889760
P08393	ICP0	YLPISGVSSVVALSPYVNK	997.0539++		4213167	2918804	3162987	2341912	3582759	3303421	44368768	27897962	17152774	23095794	31484912	25528620	52090360	85093040	46429872	98664424	103928224	90849824
P08393	ICP0	HPWSGEQGASTR	656.8051++		1776851	1634438	1540496	1065268	1627143	1463108	20884902	20727790	14274318	17628018	19606146	17926674	34634984	52428156	23523348	50129884	60858944	49296484
P04485	ICP22	APTPSAPSPNAMLR	705.3639++		2455985	2088050	2037962	1615245	3154526	2703592	34391432	32251228	19774072	25558496	28664594	30258496	43443376	70119936	28657024	72521760	93745152	67063136
P04485	ICP22	WTPDLGYMR	569.7711++		2785058	2871955	2488918	1966815	3437548	3391111	67957352	65651848	45146892	65127736	72352216	72317840	192898576	310361120	130538168	368572800	438896704	395972512
P04485	ICP22	LLQVSGGTWGMHLR	777.9141++		1318388	1255008	1322922	692839	1208983	1349866	18719162	14576333	8753104	15865129	14511944	15010220	34216008	66458960	17738530	83140192	117684912	111250464
P08392	ICP4	APAAGTDAGEDAGDAVSPR	864.3952++		1766592	1696081	1438611	1378377	2172580	1879442	9480650	8959042	6609492	11093554	8955062	10580969	9457095	11315564	7080972	11456193	12063415	13561718
P08392	ICP4	VAGGSEAAVAAVR	579.3173++		8156152	5197688	5896659	6070316	9509992	5210776	69744640	37815416	34830020	60436952	72798224	67863568	82615184	109753112	51868636	168423776	171872960	206143760
P08392	ICP4	ALLEPDDDAPPLVLR	817.4434++		5106076	4987119	4647584	3731702	6173231	5987758	60461852	58474712	47427564	64995852	67425184	63812032	76614096	117040712	57811796	131216672	154732000	168497152
P06491	sp|P06491|MCP_HHV11	APPLALLLPMQR	660.3970++		1357235	1395785	1474759	868628	1383952	1421195	20434764	20921906	13377685	25141894	23382372	25903092	157044288	250800832	108718544	359924896	350284512	387771200
P10215	sp|P10215|NEC1_HHV11	SSAAGGTLGVVR	537.7987++		774739	98719	396967	49357	149315	920619	5074335	4565907	3050032	7063123	6240941	5660409	109141664	213500464	136515616	288296064	301913504	302552384
P10215	sp|P10215|NEC1_HHV11	SLSVPLVK	421.7709++		399408	305813	389427	410389	458880	419999	4971419	4735146	3743829	6043062	1777194	6521117	119569424	218796944	134978880	274669312	301862336	283870912
P10218	sp|P10218|NEC2_HHV11	LIVPSTLR	449.7897++		1079476	913562	1081334	1332668	1201993	1135666	32011136	28016236	17624032	30667724	35235744	31644816	284642752	401904672	76194848	514677888	612476992	588522624
P10218	sp|P10218|NEC2_HHV11	GGDGEAGPYSPSSLPSR	817.3763++		808802	736324	673186	434152	639317	659972	17054656	15285700	10724974	18143614	18264164	16910416	231172672	294889024	187567024	427860352	458306944	472565760
P10218	sp|P10218|NEC2_HHV11	FMGPEDAGR	490.2187++		608474	875151	959140	844346	1217098	952421	16254005	14136998	10741288	21965336	21198716	20440566	235642400	322083232	183111632	411538432	489160000	519439936
P08543	sp|P08543|RIR1_HHV11	FLGDAVNR	446.2378++		0	0	0	0	0	0	76560072	61533652	64907212	68786768	111165448	96762112	169193536	283320544	159594480	374095200	503664064	449496928
P08543	sp|P08543|RIR1_HHV11	DGETLRPNTLLLK	490.6156+++		1443006	1491985	1290310	1650412	2137838	1788427	74454960	53696904	47962360	92169712	75036368	83935368	168047360	216654176	117035216	162948160	254928208	230394400
P08543	sp|P08543|RIR1_HHV11	ADGTLPASTLVR	600.8328++		0	0	0	0	0	0	179685008	171601776	112775384	190415424	228671952	214590576	423930880	650482432	310832864	969253504	1027108992	984119808
P10224	sp|P10224|RIR2_HHV11	LSEGELSFYR	600.7984++		0	0	0	0	0	0	39248752	35356760	35113884	26255806	42933268	50462576	93163176	132173304	76330864	153999392	174903888	193958240
P10224	sp|P10224|RIR2_HHV11	VDWLEAR	444.7323++		0	0	0	0	0	0	29707080	21748390	16557619	33593112	32088780	35729904	60999288	100971072	55971780	115057176	127882656	200465616
P10224	sp|P10224|RIR2_HHV11	VTCQSNDLISR	646.8168++		0	0	0	0	0	0	6261551	5948546	1735530	6068923	6615963	8028386	26561372	12290490	7513875	18871976	19089928	18564424
P10219	sp|P10219|SCP_HHV11	TYSPFVVR	484.7636++		249273696	239972112	322540384	194996816	252127440	259200960	379808128	463975264	482546272	361520960	491888960	542676672	217458672	388655712	205145536	317613248	330540928	643001088
P03176	TK	VYIDGPHGMGK	391.8622+++		0	0	0	0	0	0	51804856	57978836	35817248	95971208	50538768	46165932	104249760	275033184	121205656	205180304	363603712	366839104
P03176	TK	DDIVYVPEPMTYWR	892.4216++		0	0	0	0	0	0	37011832	36404788	29179120	49711100	49284556	57365704	114038224	147370320	69795648	184938256	215720672	215371952
P03176	TK	VLGASETIANIYTTQHR	625.3304+++		0	0	0	0	0	0	142313472	152787552	102838736	167730224	142334160	211016576	393669344	534288896	308822816	726192384	966816640	771011648
P03176	TK	VYGLLANTVR	553.3218++		0	0	0	0	0	0	112324456	98628808	72922064	114449736	135051264	155606400	372123552	594832960	306191552	608110464	689802880	705268224
P32888	sp|P32888|TRX1_HHV11	GGAALIGSPR	449.7589++		0	0	0	0	0	0	7867409	7043109	4239517	7073482	7760624	8035534	81336152	111040816	70099800	174113248	199442912	192368880
P32888	sp|P32888|TRX1_HHV11	AGTLLLALR	464.3029++		1006187	964922	898576	592475	886752	952371	4321222	4116584	3114991	5241168	5193524	5241583	54234516	70296552	43404020	122095680	126543208	130624088
P32888	sp|P32888|TRX1_HHV11	GLEPALER	442.7454++		0	0	0	0	0	0	2539266	2987295	1977471	3291223	3674756	4117760	34758176	53672872	33527996	104779104	99660688	85144760
P10202	sp|P10202|TRX2_HHV11	VVFLPTIR	472.8000++		2016242	1882559	2228094	1432152	2208697	2163460	22083872	21277926	14873483	22714278	24752180	24748602	104246552	159673968	71832896	267180224	293946816	296638368
P10202	sp|P10202|TRX2_HHV11	FPAVITR	402.2423++		428567	477400	606195	507596	463510	433946	5111481	4393041	4425270	5556430	5945355	5642876	39382116	61241816	27889716	124756472	109472128	106647888
P10202	sp|P10202|TRX2_HHV11	LDSLDLTLR	523.2980++		1206386	1314050	1323611	544798	969047	1179922	8411810	7443971	8283042	8468633	10017647	9108978	46608040	62364080	38695972	101682840	110149152	102989936
P10202	sp|P10202|TRX2_HHV11	FPVPLPSPLAR	597.3557++		2843268	2562121	2546964	1788112	2635447	2758025	26231610	24143636	19024694	26124702	26888058	28665128	114814104	224280304	95725248	330203488	386050048	362482752
P04294	UL12	APLAIGPLWAR	582.8480++		820555	599529	572693	637142	912819	884242	92566392	81450176	60707244	100852464	95118192	110777976	279381088	500896672	288522304	713405760	790242240	741000000
P04294	UL12	DIHGYLAPVPK	605.3350++		0	0	0	0	0	0	8682371	7550050	5797511	8651872	9990487	9328124	22491934	57589384	14310089	71096752	91796192	80500880
P04294	UL12	LEDGAGALGAAGPSK	657.3384++		0	0	0	0	0	0	71727568	65911936	49383120	88588184	96840048	98034304	293763872	527783232	239628976	628622912	635534336	758849280
P04291	sp|P04291|TEG3_HHV11	EGVSTQDPR	494.7383++		23163326	21668876	26977348	17118616	25061172	27655158	27500064	27949918	20010960	24432250	24451208	25407588	19422672	27680952	16028604	25894724	29321096	27828248
P10200	sp|P10200|CEP2_HHV11	IVNSVFVWR	560.3191++		0	0	0	0	0	0	6346834	6126845	5054516	5337612	6241987	6393037	16669940	22985980	14726256	34662080	35210128	41388440
P10200	sp|P10200|CEP2_HHV11	LQEVVGGR	429.2456++		0	0	0	0	0	0	3305109	3353202	2215626	4485357	3693811	3908724	15457038	30565162	17355102	48686768	50171612	45020680
P10186	sp|P10186|UNG_HHV11	ANVPPPPSLR	524.3009++		0	0	0	0	0	0	35148540	36199360	25440672	40522492	41153960	41399488	122629264	175320592	100245472	214269808	222738784	242660320
P10186	sp|P10186|UNG_HHV11	NVLAAVK	357.7291++		0	0	0	0	0	0	11697702	9515198	6099676	10189724	10629560	10912740	26065868	34351604	18412666	46918792	48921460	58999328
P10186	sp|P10186|UNG_HHV11	FSHPSPLSK	500.2665++		0	0	0	0	0	0	4392597	3979168	2142849	4316203	4811456	4561128	10074834	17866730	7347014	23689260	26794292	27450496
P10205	sp|P10205|TEG4_HHV11	TSPGVLISGLR	550.3271++		1166115	919400	1022247	469122	824993	996756	7666177	8141086	5057617	7330208	8416061	8413758	55752944	79555856	41389744	114620176	125379080	149357536
P10205	sp|P10205|TEG4_HHV11	TDVVITGR	430.7454++		1542068	1672861	1579787	1324459	2018898	1666544	6049346	5191952	3289555	6405594	6067603	6203456	43707084	59080896	34274712	92750992	91333856	101710976
P10205	sp|P10205|TEG4_HHV11	LFGSAGAPR	438.2403++		0	0	0	0	0	0	0	0	0	0	0	0	47500936	64702904	37825536	105446176	117867152	104260936
P10205	sp|P10205|TEG4_HHV11	LSPFPALVR	500.3029++		1128305	986315	1081293	581695	1054811	1016533	8145014	7540861	5734199	7084923	8646407	9310400	54666188	91967040	42820632	139200256	170333376	163866176
P10208	sp|P10208|UL24_HHV11	VSGNITAVVR	508.2984++		2430996	1669806	5876234	1869848	2727226	1998369	3028494	454598	2593727	4656852	2846517	6506276	14201972	42841556	18799020	45881792	68556544	42252384
P10210	UL26	WSLVAER	430.7349++		0	0	0	0	0	0	1524425	1402189	972849	1699860	1888301	1962368	20238992	27961194	14718684	40666192	42427540	46051504
P10210	UL26	QAGGQPAAGDPGVR	640.8207++		0	0	0	0	0	0	4059716	4123482	3063215	6150793	5103961	4492019	67355768	74176528	56993844	105991272	107102656	131922408
P10210	UL26	AADLFVSQMMGAR	698.8392++		0	0	0	0	0	0	5191192	5118975	3688219	5558047	4326972	4383943	22547454	43204888	21409036	56138740	51132820	65366024
P10187	sp|P10187|NP03_HHV11	GAAVASPDQPLHGGPER	553.6130+++		8973530	8000359	7977887	4660277	8673799	9192561	9484776	9602020	6762804	6559960	8112046	8768678	10823686	11840784	9278165	16135155	18029296	18101336
P04293	UL30	GISADHFEAEVVER	520.2547+++		0	0	0	0	0	0	10847700	9731736	9115869	12919304	11321409	15763955	25079690	35631876	18831742	49978996	46305696	52250984
P04293	UL30	LNAVAEAVLK	514.3109++		370824672	354948800	314364320	290098976	328055776	350970720	353305344	334392448	268141584	307561056	320807136	361067552	212428000	322346816	177441408	329847200	325393984	380358240
P04293	UL30	ESLLSILLR	522.3266++		0	0	0	0	0	0	6800579	8850602	8210006	7083443	9839469	10692854	10553062	27485850	14366396	31636098	47743596	52215500
P10216	sp|P10216|UL32_HHV11	ATLVGSFAR	461.2613++		0	0	0	0	0	0	1133274	924289	1154161	1332628	1288419	1439200	18308476	27698252	15389361	44000964	43137084	44752828
P10216	sp|P10216|UL32_HHV11	TDGGVPGR	379.6932++		0	0	0	0	0	0	0	0	0	0	0	0	15465158	16866444	12082126	26009844	29734200	27026448
P10220	sp|P10220|LTP_HHV11	VSGGPGPLVLR	526.3166++		608969	718069	781687	283432	731222	820507	1050628	649579	608531	742931	695412	900298	5027190	6987456	5887061	10801624	13217076	9923246
P10220	sp|P10220|LTP_HHV11	VLPAFSAGGPPTR	635.3511++		533571	704407	546609	357666	688566	597286	787741	1040775	709033	908482	1003910	920467	5630104	8873890	4627861	15000016	16098627	14010786
P10221	sp|P10221|ITP_HHV11	FSSGQPSLLR	546.2958++		2277457	2262862	2310649	1466861	1880134	2205155	11101194	11440754	8622924	13559672	14859134	14207784	38815144	61089044	31673148	88689792	106564504	94172704
P10221	sp|P10221|ITP_HHV11	LGALITLLEPAAR	669.4112++		0	0	0	0	0	0	14711918	16075002	12318478	19913598	18497208	19840824	71449744	96857992	56556320	137144944	148972384	139603904
P10221	sp|P10221|ITP_HHV11	GVLQDLAER	500.7747++		0	0	0	0	0	0	13721988	11854435	9467592	14524610	17730098	17456936	47376948	74687448	39987816	122284368	142837824	116370248
P10221	sp|P10221|ITP_HHV11	QLEDAIVLLR	585.3481++		0	0	0	0	0	0	8925794	7461028	6512799	9189222	9990991	10736050	36605864	43680640	28827142	64174412	73413768	71964208
P10188	sp|P10188|NP04_HHV11	ASLTSALPDAAQVVHVFEYGTR	778.0692+++		6765881	1055145	6651667	988623	149018	2034042	3230161	792431	1913346	858764	1238702	1046385	1283144	1889698	2718254	511419	692809	923485
P10225	sp|P10225|SHUT_HHV11	SLFPIFVTDR	597.8295++		405008	469940	517687	308328	478221	363511	1460487	1232800	832378	1069807	1721001	1431834	8869048	13853674	7412768	21324010	23803118	22450132
P10225	sp|P10225|SHUT_HHV11	TQAPPPAFYK	560.2953++		805973	1341547	1201037	640813	1347555	1478738	1840208	1260602	1204291	1454006	2384629	2225141	10782986	14896984	9131740	20105428	23703830	23635546
P10226	UL42	VELAITGQAPFR	651.3642++		0	0	0	0	0	0	19865862	20591434	17703898	18887662	21465034	23131070	114142656	184976576	92233696	289004352	306491072	243339456
P10226	UL42	EEGVSSSTSTQVQILSNALTK	1090.0581++		225183	0	0	0	0	0	5018053	3578082	3070381	4139867	4691190	5708223	28412056	45775820	20535208	57880720	63363320	54620568
P10226	UL42	DLPTGEASPGAFSAFR	811.8941++		10701387	14280250	14362189	10593690	15658334	17437178	27140762	18004664	18053608	23303518	30825688	23531884	191646112	251713904	127645400	345535040	346355968	338655200
P10229	sp|P10229|EV45_HHV11	SSGYWWVSGDGIR	735.3440++		1674212	1627223	1669073	1053944	1704101	1105257	6107681	4391783	3811985	6557907	6318527	5853017	23002596	28372080	18201330	39823944	46775432	47648320
P10230	sp|P10230|TEG1_HHV11	FLPLGGSPEAPAETFAR	880.4543++		4285330	3972998	3603017	2157487	4279884	4228264	36019904	31863904	23086072	35874184	37089300	38963012	95950088	174447296	69414240	196016640	199272304	211124704
P10230	sp|P10230|TEG1_HHV11	LANLWQTGK	515.7876++		0	0	0	0	0	0	14199948	12509904	13368609	17504224	16302954	17118700	20590728	67016656	36933288	81402720	99613752	93459008
P10230	sp|P10230|TEG1_HHV11	VYEEIPWMR	611.7999++		2106792	1518516	1451934	944544	1538168	1872397	12537082	11970528	9514552	16079084	16218797	16912630	40945592	50183536	28566988	64401744	67891872	78355104
P10230	sp|P10230|TEG1_HHV11	TGPPPPPLSPSPVLAR	791.9512++		1118760	1063687	882142	425174	1364003	1341160	8057612	9796077	5426976	7119158	9223133	7469975	10080952	17388074	8702645	21124590	25939794	15515566
P10231	sp|P10231|TEG5_HHV11	QGGYLGPVDAR	566.7909++		3499777	3654127	3130656	2621308	3893241	3574116	4489947	4229935	2709279	3725909	3822993	4176154	24856726	32975784	18098760	53253348	54921704	58371732
P10231	sp|P10231|TEG5_HHV11	LLMGDEGAAALR	608.8214++		0	0	0	0	0	0	0	0	0	0	0	0	27315104	40307596	20934912	84234080	68907032	65442424
P10231	sp|P10231|TEG5_HHV11	ATGLGGPPRP	461.7589++		0	0	0	0	0	0	0	0	0	0	0	0	27110708	46278944	21392348	70448224	80870616	74132984
P06492	UL48	DGLGLYYEALSR	678.8433++		1724924	1600241	2044403	1778795	2303758	2264099	21149740	20874394	17633980	23048880	25367064	28111270	105580840	130598888	81360040	210836160	232346192	249542432
P06492	UL48	EHLNLPLVR	545.8220++		1668537	1527031	1831854	1122088	1364703	1015706	14436324	11950904	9965912	14362611	15030664	15770309	48167184	83669064	28446510	114543192	148115200	126188648
P06492	UL48	LSFLPAGHTR	366.8733+++		2876911	2975396	3270399	2335086	4176081	3121947	31935576	25525908	20550608	33711524	35641424	32916272	110238736	169096384	92019328	244009296	240538720	262085472
P10233	UL49	FVQYDESDYALYGGSSSEDDEHPEVPR	1031.1074+++		1714285	953148	1216313	555979	1654387	1431262	2926646	3390644	2412711	1576494	2268883	2568900	1222940	4093201	716740	2619834	3113394	3222760
P10233	UL49	LHFSTAPPNPDAPWTPR	635.3198+++		0	0	0	0	0	0	33469432	28725112	18697896	16291476	27525536	29609470	109020200	188027168	79914736	223322352	246914352	210586128
P10233	UL49	TDEDLNELLGITTIR	851.9465++		5374751	4367441	3968241	3380175	4789632	4085605	51380000	47902860	32668442	44046480	51620056	49036036	198585408	264828032	145899552	346030624	387013856	385152480
P10235	sp|P10235|TEG7_HHV11	SADVLVSQAIR	579.8275++		0	0	0	0	0	0	2131785	974301	1803530	3060619	2161557	1599214	11165913	21262776	9082559	21531882	26055810	24870840
P10236	sp|P10236|PRIM_HHV11	GAAAAGFPLYVER	661.3486++		0	0	0	0	0	0	3361891	4105206	2869497	3940349	4283343	4781781	7854385	12638952	6864302	14756996	16919092	17131912
P10236	sp|P10236|PRIM_HHV11	ETLTEVLGR	509.2824++		0	0	0	0	0	0	3225882	3127654	1657890	2494514	3102991	2869588	4909930	7560935	4299907	8975688	9996196	9317360
P10238	UL54	GSEQPDPPGGQR	612.7838++		5269271	4895622	4335401	3448699	5562474	5315406	106465408	105008728	61144996	139904688	119635152	114473368	348341312	368614528	220226720	460723392	445127360	473529344
P10238	UL54	APAADTIDATTR	601.8042++		1479209	1435227	1849124	1205410	1706450	1379876	33902556	37430004	27219598	27105892	39210964	40865032	85188664	149466864	52413880	161480560	160434400	209025520
P10238	UL54	VSWETLVAHGPSLYR	572.3019+++		3011396	2865246	2958118	2313952	3729338	3276963	94605360	77609400	52067576	78471560	87989416	90873152	141491360	216733984	110848696	242588288	292352096	287941440
P10240	sp|P10240|UL56_HHV11	SFGPGGLLATPLFLPETR	937.0145++		143808	117174	168250	95854	128837	121708	681873	679696	503432	728879	632559	771516	6339637	8636984	4019683	12511517	12018204	10235538
P10240	sp|P10240|UL56_HHV11	LVAPPDITR	491.2900++		436120	287776	318276	218226	272739	309905	2193120	1670449	1247357	1968021	1969955	2164560	14611193	22011796	11394769	27429816	28640974	30654482
P10190	sp|P10190|PORTL_HHV11	EADIAGVAER	515.7618++		6431219	1901050	822972	643238	592596	7767269	7976709	10776482	4729471	4704989	3533864	5450158	9674646	7685395	10096497	3590569	6380344	19630794
P10190	sp|P10190|PORTL_HHV11	VFDTWR	412.2085++		1544847	1523543	1397802	1008247	1307981	1275204	978985	1094554	735251	1115357	1186627	1167921	3340095	4315505	2484022	6875834	6328869	6758020
P10191	sp|P10191|CEP1_HHV11	SLVEAAEAISQQTLLR	864.9782++		0	0	0	0	0	0	0	0	0	0	0	0	8049328	10638520	6213841	13497274	15319267	15544228
P10191	sp|P10191|CEP1_HHV11	FTATSIAR	433.7402++		0	0	0	0	0	0	7717159	8101152	5397192	9009128	7734501	6609040	18001354	25379934	15550480	43357288	59666952	36219496
P10191	sp|P10191|CEP1_HHV11	APLVYWWLSETPK	795.4218++		0	0	0	0	0	0	1537006	1423002	1028732	1582694	1463870	1566027	7334663	9054905	5399466	11163589	12238524	11498746
P10192	UL8	AQLLAALADLGGSGLADPHGR	668.3605+++		43383764	37547936	37834860	22736800	34088048	35739956	63671692	54497276	46475132	37108172	46261672	46832496	29837524	53456452	29084066	43403224	55647784	49449056
P10192	UL8	GPAYTTAAGVVR	581.8144++		0	0	0	0	0	0	2002239	1815877	1558282	2376966	2421754	2545448	4862427	7320521	3902945	8799874	11022454	10503212
P10193	sp|P10193|OBP_HHV11	IIWGELFGVQMAK	746.4051++		0	0	0	0	0	0	971082	813434	713543	1169259	1216215	1061628	2286961	2612319	1468893	3306892	3619978	4209644
P06486	sp|P06486|US10_HHV11	DHPENLGNPEYR	480.8883+++		0	0	0	0	0	0	0	0	0	0	0	0	5010520	7236533	3916330	9877224	9895145	9372298
P06486	sp|P06486|US10_HHV11	YAPLASPDPFSPQHGAYAR	682.3340+++		0	0	0	0	0	0	458925	344171	183069	446556	318140	311422	4489336	6797883	3166735	8193161	9087066	8439260
P04487	sp|P04487|RNB_HHV11	GVPSAGMHPR	504.7558++		0	0	0	0	0	0	492980	412646	352516	774764	565605	522675	55533752	98457200	39023768	158256032	151595824	153582896
P04487	sp|P04487|RNB_HHV11	MISGPPQR	443.2342++		381053	460791	413402	214618	410467	388717	1498201	1402202	859536	2247604	1987414	1709602	192679456	192856192	124616000	302337472	289452512	389256704
P04487	sp|P04487|RNB_HHV11	GDNDQAAGQCGDSGLLR	867.3790++		0	0	0	0	0	0	227119	231132	50589	319694	257778	439841	50948268	22210914	14307908	35527372	29319328	36600188
P03170	sp|P03170|ICP47_HHV11	TGGTVTDSPR	495.7462++		0	0	0	0	0	0	15777003	16747730	4528954	19102456	12977927	14619675	24026436	33284268	16259952	32956760	33257510	35959848
P06485	sp|P06485|US02_HHV11	TSVDASPALWSFLLR	831.9461++		277731	256621	206345	145247	218592	174327	2243089	2017493	1225919	2805901	2507492	2339627	32715456	44919116	22202104	63003428	55240724	59701560
P06485	sp|P06485|US02_HHV11	TPDAWVGEPWAVPTR	841.4203++		3357836	2989862	2976463	2486437	3175156	3128817	6314926	5649111	5067743	6274085	6570995	7135379	50419424	72954448	41202684	99170848	106114992	97914592
P06485	sp|P06485|US02_HHV11	GPQETDPLIAVR	648.3513++		0	0	0	0	0	0	5473402	4647696	4186171	6893240	6123759	6162792	68896048	111721280	59409712	154944960	193912288	183543936
P04413	US3	AGWYTSTSHEAR	455.8776+++		0	0	0	0	0	0	2721012	2439154	1878889	3589743	3342745	3223109	9222999	13469106	7751808	20229304	22884680	20806514
P04413	US3	YQADLYTYLSR	696.8433++		0	0	0	0	0	0	5433055	5084136	4388710	6174259	5161171	6864804	18788622	28263194	14616986	40249256	45215264	41888776
P04413	US3	QLLSAVDYIHR	438.9103+++		0	0	0	0	0	0	7481725	7091982	6295314	11398039	9508296	10342910	30484598	44476468	23800232	69058752	83109608	78644840
P06481	sp|P06481|US9_HHV11	LSDPNSSAR	473.7331++		7117512	6584250	6042793	3967306	6006806	5192358	12270001	12025874	7906590	12584390	11902264	11705120	106175312	122114688	86700448	180786976	185147104	148267344

## Sheet: Normalized peptide abundances
Protein Accession	Protein name	Gene name	Peptide	Precursor		1hpi Ctrl A	1hpi Ctrl B	1hpi Ctrl C	1hpi IFI16 KO A	1hpi IFI16 KO B	1hpi IFI16 KO C	3hpi Ctrl A	3hpi Ctrl B	3hpi Ctrl C	3hpi IFI16 KO A	3hpi IFI16 KO B	3hpi IFI16 KO C	6hpi Ctrl A	6hpi Ctrl B	6hpi Ctrl C	6hpi IFI16 KO A	6hpi IFI16 KO B	6hpi IFI16 KO C
P08393	ICP0	RL2	AGTAVDFIWTGNQR	768.3837++		0.10506	0.0951088	0.0852126	0.0734636	0.0972083	0.0932541	0.933064	0.896881	0.885214	0.872779	0.815164	0.733569	0.992049	1.81598	1.93252	2.7169	2.62054	2.66787
P08393	ICP0	RL2	YLPISGVSSVVALSPYVNK	997.0539++		0.102719	0.0777729	0.0811259	0.0682846	0.0965684	0.0837735	1.15841	0.74086	0.58633	0.707529	0.918754	0.71746	0.962233	1.77263	2.32842	3.06689	2.67474	2.45996
P08393	ICP0	RL2	HPWSGEQGASTR	656.8051++		0.0737957	0.0741873	0.067307	0.0529113	0.0747104	0.0632058	0.928871	0.937679	0.83119	0.919925	0.974601	0.858238	1.08987	1.86049	2.00956	2.65444	2.66815	2.27383
P08392	ICP4	RS1	APAAGTDAGEDAGDAVSPR	864.3952++		0.219095	0.229892	0.187698	0.204444	0.297884	0.242452	1.25915	1.21026	1.14929	1.72877	1.32929	1.51269	0.888658	1.1991	1.80639	1.81148	1.57933	1.86798
P08392	ICP4	RS1	VAGGSEAAVAAVR	579.3173++		0.112805	0.0785657	0.0857961	0.100407	0.145411	0.0749626	1.03299	0.569681	0.675399	1.0503	1.20508	1.08195	0.865729	1.297	1.4756	2.96989	2.50932	3.16646
P08392	ICP4	RS1	ALLEPDDDAPPLVLR	817.4434++		0.0754432	0.080531	0.0722403	0.06594	0.100837	0.0920231	0.956659	0.94107	0.982491	1.20667	1.19237	1.08683	0.857673	1.47758	1.757	2.47182	2.41334	2.76495
P10186	UL2	UL02	ANVPPPPSLR	524.3009++		0	0	0	0	0	0	0.471035	0.493429	0.446372	0.637188	0.616409	0.597208	1.16273	1.87464	2.58042	3.41869	2.94242	3.37259
P10186	UL2	UL02	NVLAAVK	357.7291++		0	0	0	0	0	0	0.695003	0.575019	0.474476	0.710353	0.70585	0.697918	1.09571	1.62844	2.10127	3.31883	2.86516	3.63539
P10186	UL2	UL02	FSHPSPLSK	500.2665++		0	0	0	0	0	0	0.555881	0.51219	0.355038	0.640897	0.680533	0.621324	0.902061	1.80403	1.78587	3.56915	3.34246	3.60271
P04485	UL3	UL03	APTPSAPSPNAMLR	705.3639++		0.0711596	0.0661195	0.0621189	0.0559701	0.101046	0.0814797	1.06709	1.01783	0.803284	0.930491	0.99405	1.01061	0.9537	1.73593	1.7079	2.679	2.86723	2.15801
P04485	UL3	UL03	WTPDLGYMR	569.7711++		0.0201671	0.0227283	0.01896	0.0170326	0.027519	0.0255418	0.526973	0.517818	0.458355	0.592575	0.627069	0.603646	1.05832	1.92025	1.94432	3.40273	3.35488	3.18446
P04485	UL3	UL03	LLQVSGGTWGMHLR	777.9141++		0.0407765	0.0424223	0.0430448	0.0256277	0.0413392	0.0434268	0.620007	0.491062	0.379572	0.616566	0.537214	0.535158	0.80182	1.75632	1.12851	3.27849	3.84232	3.82147
P10187	UL3	UL03	GAAVASPDQPLHGGPER	553.6130+++		0.805242	0.784609	0.753131	0.500132	0.860494	0.858025	0.911451	0.938528	0.850854	0.739662	0.871261	0.907037	0.7359	0.907874	1.71257	1.846	1.70784	1.804
P10188	UL4	UL04	ASLTSALPDAAQVVHVFEYGTR	778.0692+++		3.1626	0.53903	3.27092	0.552663	0.0770076	0.988963	1.61691	0.403462	1.25394	0.504385	0.693013	0.563818	0.454439	0.754734	2.61356	0.304784	0.341853	0.479415
P10189	HELI	UL05	LNSAYVAMSR	556.2819++		0	0	0	0	0	0	1.05351	1.00668	0.947644	1.28515	1.32807	1.35388	0.848271	1.44383	2.11	2.68608	2.35335	2.41884
P10189	HELI	UL05	TTSSEFLR	470.7404++		0	0	0	0	0	0	0.921141	0.958544	0.807187	1.00538	1.10537	1.24364	0.708357	1.3636	1.7906	3.01192	2.7782	3.02761
P10190	UL6	UL06	EADIAGVAER	515.7618++		0.929307	0.30022	0.125104	0.11116	0.0946673	1.16744	1.23433	1.69615	0.958172	0.854266	0.611182	0.907826	1.05921	0.948886	3.00095	0.661492	0.973231	3.1504
P10190	UL6	UL06	VFDTWR	412.2085++		0.564562	0.608501	0.537392	0.440659	0.528448	0.484736	0.383129	0.435697	0.376727	0.512163	0.519033	0.492002	0.924837	1.34753	1.86725	3.20366	2.44151	2.74288
P10191	UL7	UL07	SLVEAAEAISQQTLLR	864.9782++		0	0	0	0	0	0	0	0	0	0	0	0	1.42998	2.13134	2.99689	4.03488	3.79169	4.04781
P10191	UL7	UL07	FTATSIAR	433.7402++		0	0	0	0	0	0	0.552891	0.590346	0.506258	0.757339	0.619335	0.509689	0.912482	1.45081	2.13996	3.69825	4.21385	2.69118
P10191	UL7	UL07	APLVYWWLSETPK	795.4218++		0	0	0	0	0	0	0.409403	0.385531	0.358756	0.49465	0.435802	0.449013	1.38227	1.92441	2.76252	3.54023	3.21342	3.17647
P10192	UL8	UL08	AQLLAALADLGGSGLADPHGR	668.3605+++		0.918517	0.868814	0.842697	0.575703	0.797879	0.787071	1.44361	1.25677	1.37958	0.987184	1.17229	1.14297	0.478633	0.967034	1.26659	1.17159	1.24369	1.16273
P10192	UL8	UL08	GPAYTTAAGVVR	581.8144++		0	0	0	0	0	0	0.588875	0.543215	0.600033	0.820268	0.796066	0.805854	1.01181	1.71786	2.20485	3.08132	3.19557	3.20367
P10193	UL9	UL09	IIWGELFGVQMAK	746.4051++		0	0	0	0	0	0	0.720188	0.613607	0.692838	1.01748	1.00812	0.847514	1.20001	1.54581	2.09247	2.91986	2.64642	3.23783
P04288	gM	UL10	GSPDSAPPTK	478.7378++		0	0	0	0	0	0	0	0	0	0	0	0	1.67967	1.65926	3.71696	5.12915	3.44691	3.31616
P04288	gM	UL10	GVLSGTYLR	483.2744++		0.104829	0.108289	0.101261	0.0956281	0.110982	0.109269	0.156451	0.142112	0.166408	0.173969	0.178166	0.190777	1.08086	1.55923	2.60382	4.11343	3.57125	4.08671
P04288	gM	UL10	HRPAPGSPPGIPEYAEDPYAISYGGQLDR	1037.5037+++		0.0469823	0.0327425	0.0336087	0.0175673	0.0343342	0.0367847	0.132701	0.126016	0.107219	0.118818	0.131707	0.128444	1.18245	2.07935	1.87456	4.1149	4.06483	3.81407
P04294	UL12	UL12	APLAIGPLWAR	582.8480++		0.00345287	0.00275717	0.00253521	0.00320641	0.00424652	0.0038703	0.417128	0.373324	0.358161	0.533247	0.479061	0.537346	0.890739	1.80096	2.49732	3.82741	3.51026	3.463
P04294	UL12	UL12	DIHGYLAPVPK	605.3350++		0	0	0	0	0	0	0.389382	0.344402	0.34041	0.455275	0.500768	0.450316	0.713678	2.06072	1.23271	3.79612	4.05813	3.74419
P04294	UL12	UL12	LEDGAGALGAAGPSK	657.3384++		0	0	0	0	0	0	0.350927	0.327999	0.316323	0.508548	0.529538	0.51629	1.01687	2.06027	2.2519	3.66162	3.06502	3.85039
P04291	UL14	UL14	EGVSTQDPR	494.7383++		0.859681	0.878929	1.05331	0.759827	1.02828	1.06761	1.09298	1.1299	1.04128	1.13938	1.08615	1.087	0.546168	0.877808	1.22364	1.2253	1.14874	1.14705
P10200	UL16	UL16	IVNSVFVWR	560.3191++		0	0	0	0	0	0	0.548758	0.538814	0.57217	0.541497	0.603195	0.594998	1.01975	1.58572	2.44565	3.56805	3.00092	3.71126
P10200	UL16	UL16	LQEVVGGR	429.2456++		0	0	0	0	0	0	0.251864	0.259907	0.221054	0.401053	0.314605	0.320627	0.83338	1.85843	2.54031	4.41716	3.76878	3.55804
P10201	CVC1	UL17	AALQGGPR	385.2194++		0	0	0	0	0	0	0.185154	0.170515	0.178333	0.277207	0.244867	0.207303	1.30677	1.48621	2.56393	4.30886	3.83724	3.83503
P10201	CVC1	UL17	AWLGEVTR	466.2534++		0	0	0	0	0	0	0.318278	0.293417	0.325206	0.398899	0.518257	0.453299	0.976128	1.77097	2.40276	4.08829	3.48505	3.62128
P10201	CVC1	UL17	VVPLGDDLPAR	576.3246++		0.150112	0.173549	0.139948	0.157936	0.15715	0.21844	0.449249	0.330924	0.316492	0.521868	0.488042	0.502433	1.06107	1.81179	2.28128	3.62851	2.45645	3.66825
P10202	TRX2	UL18	VVFLPTIR	472.8000++		0.0245107	0.0250116	0.0284948	0.0208215	0.0296841	0.0273566	0.287495	0.28175	0.253507	0.346961	0.360148	0.34681	0.960185	1.65855	1.79622	4.14107	3.77214	4.00499
P10202	TRX2	UL18	FPAVITR	402.2423++		0.0138264	0.0168327	0.0205741	0.0195847	0.0165319	0.0145621	0.176595	0.154375	0.200168	0.225244	0.229573	0.209854	0.962651	1.68818	1.85078	5.13154	3.7282	3.82123
P10202	TRX2	UL18	LDSLDLTLR	523.2980++		0.0376213	0.0447858	0.0434238	0.0203185	0.0334093	0.0382738	0.280918	0.252856	0.362162	0.331841	0.373911	0.32745	1.10126	1.66174	2.48219	4.04288	3.62606	3.56701
P10202	TRX2	UL18	FPVPLPSPLAR	597.3557++		0.0274888	0.0270719	0.0259048	0.0206748	0.0281687	0.0277355	0.271585	0.25425	0.257882	0.317364	0.311137	0.319462	0.841033	1.85272	1.90365	4.07019	3.93992	3.89212
P06491	MCP	UL19	APPLALLLPMQR	660.3970++		0.0125836	0.0141433	0.0143844	0.00963149	0.0141856	0.0137058	0.202891	0.211287	0.173899	0.292898	0.259474	0.27684	1.1032	1.98683	2.07337	4.25459	3.42828	3.99289
P10205	UL21	UL21	TSPGVLISGLR	550.3271++		0.0307192	0.02647	0.0283298	0.0147796	0.0240267	0.0273123	0.216267	0.2336	0.186801	0.242635	0.265358	0.255497	1.1128	1.7907	2.24276	3.84969	3.48658	4.36976
P10205	UL21	UL21	TDVVITGR	430.7454++		0.0537558	0.0637327	0.0579348	0.0552166	0.0778056	0.060428	0.225825	0.197139	0.160777	0.280575	0.253159	0.249277	1.15439	1.75975	2.45764	4.12226	3.36093	3.93778
P10205	UL21	UL21	LFGSAGAPR	438.2403++		0	0	0	0	0	0	0	0	0	0	0	0	1.22378	1.87986	2.64561	4.57136	4.23076	3.93734
P10205	UL21	UL21	LSPFPALVR	500.3029++		0.0256217	0.0244781	0.0258312	0.0157974	0.0264808	0.0240106	0.198069	0.186519	0.182565	0.202155	0.235002	0.243712	0.940546	1.78441	2.00012	4.03011	4.08307	4.13268
P06477	gH	UL22	VGDPADENPPGALPGPPGGPR	983.9845++		0.0205164	0.014506	0.0156816	0.00909943	0.0173699	0.0147931	0.144871	0.132614	0.104514	0.189355	0.171531	0.162512	1.23319	2.00763	2.52006	4.08848	3.82217	3.72863
P06477	gH	UL22	QPFLAGVPSAVQR	685.3830++		0	0	0	0	0	0	0.179604	0.184749	0.0806262	0.253699	0.236846	0.235823	1.05192	2.15616	2.34306	2.43361	4.40711	4.56039
P03176	TK	UL23	VYIDGPHGMGK	391.8622+++		0	0	0	0	0	0	0.507752	0.578001	0.459616	1.10369	0.553627	0.487066	0.722925	2.15082	2.28183	2.39425	3.51295	3.72885
P03176	TK	UL23	DDIVYVPEPMTYWR	892.4216++		0	0	0	0	0	0	0.533647	0.533888	0.550817	0.840993	0.794211	0.890329	1.16333	1.69536	1.93295	3.17463	3.06597	3.22048
P03176	TK	UL23	VLGASETIANIYTTQHR	625.3304+++		0	0	0	0	0	0	0.535736	0.58502	0.506854	0.740869	0.59886	0.855078	1.04851	1.60479	2.23302	3.25468	3.58766	3.01012
P03176	TK	UL23	VYGLLANTVR	553.3218++		0	0	0	0	0	0	0.492637	0.439982	0.418729	0.58897	0.662007	0.734623	1.15472	2.08155	2.57944	3.17532	2.98222	3.20793
P10208	UL24	UL24	VSGNITAVVR	508.2984++		0.146659	0.110096	0.372943	0.134909	0.181895	0.125401	0.195656	0.0298726	0.219388	0.353009	0.205538	0.452465	0.649162	2.20837	2.33282	3.52907	4.36595	2.83098
P10209	CVC2	UL25	NFITPEFPR	560.7929++		0	0	0	0	0	0	0	0	0	0	0	0	1.18564	1.82092	2.38263	4.5269	4.20837	4.27411
P10209	CVC2	UL25	DFWMSPVFNLPR	754.8714++		0.0089958	0.00840748	0.00750789	0.00565663	0.00870298	0.0075914	0.104017	0.0980305	0.0915644	0.156138	0.138255	0.134568	1.10466	1.95166	2.06213	4.211	4.01398	4.15076
P10209	CVC2	UL25	LTALELINR	521.8164++		0	0	0	0	0	0	0.13589	0.129213	0.120935	0.162832	0.178562	0.170115	1.22282	1.89566	2.52673	4.55489	3.56308	3.85721
P10210	UL26	UL26	WSLVAER	430.7349++		0	0	0	0	0	0	0.131562	0.123086	0.109924	0.172133	0.182141	0.182301	1.23581	1.92539	2.4399	4.1784	3.6094	4.1218
P10210	UL26	UL26	QAGGQPAAGDPGVR	640.8207++		0	0	0	0	0	0	0.123749	0.127847	0.122249	0.21999	0.173887	0.147392	1.45264	1.80407	3.33699	3.84654	3.21818	4.17046
P10210	UL26	UL26	AADLFVSQMMGAR	698.8392++		0	0	0	0	0	0	0.313404	0.314339	0.291525	0.393718	0.291966	0.284897	0.963102	2.08118	2.48264	4.03508	3.04299	4.09268
P10211	gB	UL27	DVTVSQVWFGHR	715.8624++		0	0	0	0	0	0	0.196177	0.146115	0.189161	0.183737	0.197192	0.198585	0.718907	2.13271	1.36883	3.89658	4.64086	4.15546
P10211	gB	UL27	NNLETTAFHR	601.7993++		0	0	0	0	0	0	0.145851	0.144752	0.11905	0.152244	0.192747	0.192859	0.873504	2.29873	1.97792	3.18014	4.32161	4.49074
P10211	gB	UL27	FTVAWDWVPK	624.8242++		0.0204959	0.0184214	0.0183108	0.0144018	0.0206036	0.0185351	0.140298	0.141342	0.142678	0.216474	0.211702	0.17209	1.2503	2.00045	2.86502	4.01463	3.47525	3.83218
P04296	DBP (ICP8)	UL29	VPPGPLGYVYAR	644.8561++		0	0	0	0	0	0	0.477814	0.445486	0.418588	0.651994	0.587322	0.564199	0.95639	1.80086	1.79446	3.54819	3.57707	3.52435
P04296	DBP (ICP8)	UL29	EALHTVVNNVR	626.3438++		0.00612815	0.00236535	0.00423115	0.0042785	0.00714616	0.00450517	0.509009	0.373674	0.342997	0.234406	0.447749	0.497072	0.688277	2.52849	1.34237	2.99678	4.57953	3.27572
P04296	DBP (ICP8)	UL29	VLFAGASANASEAAK	703.8673++		0	0	0	0	0	0	0.452155	0.393342	0.374035	0.567336	0.551331	0.524522	1.00562	1.8175	2.01403	3.64655	3.55095	3.51533
P04293	UL30	UL30	GISADHFEAEVVER	520.2547+++		0	0	0	0	0	0	0.633539	0.578102	0.697037	0.885321	0.739006	0.991028	1.03632	1.6604	2.11254	3.47517	2.66583	3.16482
P04293	UL30	UL30	LNAVAEAVLK	514.3109++		1.05609	1.10479	0.941858	0.988071	1.03289	1.03969	1.07752	1.03731	1.07069	1.10061	1.09353	1.18536	0.458379	0.7844	1.03947	1.19768	0.978246	1.20306
P04293	UL30	UL30	ESLLSILLR	522.3266++		0	0	0	0	0	0	0.502257	0.664862	0.793864	0.613834	0.812201	0.850078	0.551438	1.61968	2.03802	2.78174	3.47583	3.99943
P10215	NEC1	UL31	SSAAGGTLGVVR	537.7987++		0.009078	0.0012642	0.00489338	0.000691661	0.00193425	0.0112206	0.0636732	0.0582751	0.0501077	0.103992	0.0875265	0.0764558	0.96896	2.13755	3.29033	4.30694	3.73442	3.93729
P10215	NEC1	UL31	SLSVPLVK	421.7709++		0.00475569	0.00397955	0.00487801	0.00584389	0.00604048	0.0052017	0.0633899	0.0614117	0.0624997	0.0904113	0.0253271	0.0895049	1.07869	2.22597	3.30586	4.16968	3.79413	3.75387
P10216	UL32	UL32	ATLVGSFAR	461.2613++		0	0	0	0	0	0	0.0982704	0.0815218	0.131032	0.135588	0.12487	0.134336	1.12325	1.91637	2.56323	4.54258	3.68724	4.02464
P10216	UL32	UL32	TDGGVPGR	379.6932++		0	0	0	0	0	0	0	0	0	0	0	0	1.4962	1.84017	3.17336	4.23435	4.00789	3.83269
P10218	NEC2	UL34	LIVPSTLR	449.7897++		0.00658959	0.00609487	0.00694425	0.0097292	0.00811191	0.00721102	0.209262	0.186285	0.15084	0.235232	0.257445	0.222677	1.31652	2.09629	0.956739	4.00569	3.94677	3.98998
P10218	NEC2	UL34	GGDGEAGPYSPSSLPSR	817.3763++		0.00604547	0.00601503	0.00529349	0.00388096	0.00528298	0.00513113	0.136513	0.12445	0.112395	0.170404	0.163396	0.145703	1.3092	1.88334	2.88381	4.07742	3.61618	3.92294
P10218	NEC2	UL34	FMGPEDAGR	490.2187++		0.0043509	0.00683914	0.00721504	0.0072205	0.0096214	0.0070838	0.124463	0.110107	0.107686	0.197353	0.181427	0.168484	1.27665	1.96783	2.69324	3.75183	3.69228	4.1251
P10219	SCP	UL35	TYSPFVVR	484.7636++		0.638223	0.671487	0.86876	0.597081	0.71366	0.690292	1.04137	1.29393	1.73221	1.16305	1.50736	1.60164	0.421845	0.850243	1.08039	1.03679	0.893361	1.82839
P10220	UL36	UL36	VSGGPGPLVLR	526.3166++		0.163642	0.210885	0.220979	0.0910872	0.217232	0.229341	0.302337	0.190131	0.22927	0.250851	0.223664	0.278877	1.02354	1.60435	3.25402	3.7007	3.74921	2.96152
P10220	UL36	UL36	VLPAFSAGGPPTR	635.3511++		0.118637	0.171172	0.127857	0.0951074	0.169258	0.138137	0.187566	0.252061	0.221034	0.253812	0.267163	0.235919	0.948471	1.68587	2.11656	4.25221	3.77852	3.4598
P10221	UL37	UL37	FSSGQPSLLR	546.2958++		0.072922	0.0791858	0.0778327	0.0561703	0.0665537	0.0734426	0.380646	0.399011	0.387104	0.54554	0.569451	0.5244	0.941651	1.6713	2.08604	3.62058	3.60186	3.34885
P10221	UL37	UL37	LGALITLLEPAAR	669.4112++		0	0	0	0	0	0	0.340263	0.378159	0.373013	0.540407	0.478149	0.493958	1.16919	1.78739	2.5125	3.7764	3.39636	3.34859
P10221	UL37	UL37	GVLQDLAER	500.7747++		0	0	0	0	0	0	0.379822	0.33375	0.343103	0.471729	0.548511	0.520134	0.927827	1.64949	2.12603	4.02982	3.89734	3.34059
P10221	UL37	UL37	QLEDAIVLLR	585.3481++		0	0	0	0	0	0	0.417868	0.355279	0.399192	0.504774	0.522772	0.54103	1.2125	1.63162	2.59223	3.5769	3.38792	3.49404
P32888	TRX1	UL38	GGAALIGSPR	449.7589++		0	0	0	0	0	0	0.157193	0.143134	0.110902	0.165829	0.173304	0.172822	1.1498	1.7702	2.69027	4.14176	3.92809	3.98615
P32888	TRX1	UL38	AGTLLLALR	464.3029++		0.0281865	0.0295417	0.0264811	0.0198491	0.0274625	0.0277504	0.129632	0.125609	0.122344	0.184484	0.174132	0.169259	1.15111	1.68259	2.501	4.36072	3.74203	4.06394
P32888	TRX1	UL38	GLEPALER	442.7454++		0	0	0	0	0	0	0.102668	0.122853	0.104679	0.156139	0.166061	0.179215	0.994313	1.7315	2.60385	5.04378	3.97206	3.5703
P08543	RIR1	UL39	FLGDAVNR	446.2378++		0	0	0	0	0	0	0.550404	0.449957	0.610934	0.580243	0.893225	0.748807	0.860599	1.62516	2.20382	3.20195	3.5693	3.35139
P08543	RIR1	UL39	DGETLRPNTLLLK	490.6156+++		0.0147659	0.0166854	0.0138901	0.0201973	0.0241848	0.0190355	0.815884	0.598498	0.68811	1.18508	0.919006	0.990068	1.30288	1.89427	2.46338	2.12587	2.7537	2.61834
P08543	RIR1	UL39	ADGTLPASTLVR	600.8328++		0	0	0	0	0	0	0.57197	0.555599	0.47	0.711196	0.813553	0.735287	0.954759	1.6521	1.9005	3.67326	3.22286	3.24884
P10224	RIR2	UL40	LSEGELSFYR	600.7984++		0	0	0	0	0	0	0.647674	0.593446	0.758632	0.508372	0.791837	0.896365	1.08771	1.74026	2.41941	3.02553	2.84507	3.31938
P10224	RIR2	UL40	VDWLEAR	444.7323++		0	0	0	0	0	0	0.621882	0.463077	0.453803	0.825132	0.75078	0.805127	0.903462	1.68649	2.25059	2.86757	2.6389	4.35217
P10224	RIR2	UL40	VTCQSNDLISR	646.8168++		0	0	0	0	0	0	0.791677	0.764989	0.28729	0.900334	0.934912	1.09265	2.37604	1.23986	1.82478	2.84077	2.37921	2.43426
P10225	UL41	UL41	SLFPIFVTDR	597.8295++		0.0608992	0.0772274	0.0818907	0.055446	0.0794972	0.0568546	0.235174	0.201912	0.175482	0.202126	0.30973	0.248181	1.01043	1.7799	2.29272	4.08801	3.77822	3.74911
P10225	UL41	UL41	TQAPPPAFYK	560.2953++		0.109586	0.199352	0.171794	0.104202	0.202561	0.209134	0.267943	0.186695	0.229578	0.248409	0.388069	0.348754	1.11084	1.73067	2.55393	3.48532	3.40218	3.56911
P10226	UL42	UL42	VELAITGQAPFR	651.3642++		0	0	0	0	0	0	0.255573	0.269446	0.298193	0.285109	0.308638	0.320323	1.03894	1.89873	2.27917	4.42653	3.88676	3.24667
P10226	UL42	UL42	EEGVSSSTSTQVQILSNALTK	1090.0581++		0.0123123	0	0	0	0	0	0.29382	0.213096	0.235375	0.284419	0.307002	0.359776	1.17703	2.13856	2.30953	4.0349	3.65718	3.31681
P10226	UL42	UL42	DLPTGEASPGAFSAFR	811.8941++		0.0952047	0.138846	0.134418	0.112713	0.154006	0.161359	0.258573	0.174471	0.225189	0.2605	0.328235	0.241325	1.29181	1.91341	2.33585	3.91928	3.25272	3.34609
P10228	gC	UL44	DSVTFSR	406.2009++		0.745715	0.910827	0.778838	0.800395	0.840597	0.934692	0.954001	1.01607	0.922235	1.11768	1.31416	1.27371	0.578983	1.02543	0.862944	1.27684	1.31904	1.53667
P10229	UL45	UL45	SSGYWWVSGDGIR	735.3440++		0.110661	0.117547	0.116059	0.0833128	0.124525	0.0759885	0.432318	0.316189	0.353265	0.544651	0.499867	0.445956	1.15197	1.60235	2.47463	3.35602	3.26368	3.49779
P10230	UL46	UL46	FLPLGGSPEAPAETFAR	880.4543++		0.0593983	0.0601851	0.0525382	0.0357641	0.0655838	0.0609609	0.534657	0.481072	0.448647	0.624799	0.615308	0.622544	1.00766	2.06602	1.97907	3.464	2.9157	3.25005
P10230	UL46	UL46	LANLWQTGK	515.7876++		0	0	0	0	0	0	0.503967	0.451594	0.621189	0.728927	0.646686	0.65399	0.517041	1.89774	2.51775	3.43959	3.48496	3.43998
P10230	UL46	UL46	VYEEIPWMR	611.7999++		0.0808831	0.0637143	0.0586412	0.0433679	0.0652853	0.0747712	0.515437	0.500577	0.512141	0.775651	0.745263	0.748472	1.19103	1.64619	2.25592	3.15231	2.75144	3.34091
P10230	UL46	UL46	TGPPPPPLSPSPVLAR	791.9512++		0.1195	0.124172	0.0991262	0.0543134	0.161072	0.149009	0.921679	1.13974	0.812743	0.955494	1.17913	0.919766	0.815854	1.58695	1.91207	2.87683	2.92485	1.8406
P10231	UL47	UL47	QGGYLGPVDAR	566.7909++		0.198725	0.226766	0.187011	0.178008	0.244399	0.211097	0.273021	0.261618	0.215691	0.265836	0.259819	0.273349	1.06939	1.59989	2.1139	3.85527	3.29202	3.68109
P10231	UL47	UL47	LLMGDEGAAALR	608.8214++		0	0	0	0	0	0	0	0	0	0	0	0	1.09429	1.82103	2.27689	5.67848	3.84608	3.843
P10231	UL47	UL47	ATGLGGPPRP	461.7589++		0	0	0	0	0	0	0	0	0	0	0	0	1.0417	2.00533	2.23152	4.55497	4.32929	4.17535
P06492	UL48	UL48	DGLGLYYEALSR	678.8433++		0.0241872	0.0245235	0.030158	0.0298299	0.0357131	0.0330226	0.317588	0.318824	0.346682	0.406101	0.425736	0.454385	1.12171	1.56472	2.34666	3.76927	3.4392	3.88617
P06492	UL48	UL48	EHLNLPLVR	545.8220++		0.0423938	0.0424028	0.0489639	0.0340959	0.0383336	0.0268432	0.392795	0.330741	0.355016	0.45853	0.457087	0.461885	0.927252	1.81641	1.48668	3.71049	3.97257	3.5608
P06492	UL48	UL48	LSFLPAGHTR	366.8733+++		0.0354747	0.0400976	0.0424241	0.0344354	0.0569294	0.0400422	0.421707	0.342843	0.35529	0.522324	0.52602	0.467877	1.02993	1.78159	2.33396	3.83614	3.131	3.5892
P10233	UL49	UL49	FVQYDESDYALYGGSSSEDDEHPEVPR	1031.1074+++		0.739276	0.449226	0.551809	0.286742	0.788744	0.642012	1.35156	1.59267	1.45879	0.854249	1.17109	1.27702	0.399585	1.50823	0.635781	1.44043	1.41731	1.54352
P10233	UL49	UL49	LHFSTAPPNPDAPWTPR	635.3198+++		0	0	0	0	0	0	0.480218	0.419208	0.351241	0.274269	0.441405	0.457305	1.10671	2.15253	2.2024	3.81483	3.4922	3.13356
P10233	UL49	UL49	TDEDLNELLGITTIR	851.9465++		0.0429953	0.0381831	0.0333949	0.0323379	0.0423585	0.0339954	0.440149	0.417394	0.366401	0.442734	0.494238	0.452175	1.20362	1.81013	2.40071	3.52917	3.2681	3.42182
P10234	DUT	UL50	GGGVVQLNLVNR	613.3542++		0	0	0	0	0	0	0.635753	0.481733	0.476633	0.569866	0.658511	0.737132	1.05927	2.43563	2.18656	3.55301	2.77109	2.77371
P10234	DUT	UL50	VSGDSGWAVGR	545.7674++		0	0	0	0	0	0	0.447313	0.340533	0.395102	0.544184	0.605663	0.626345	1.27822	1.66135	2.67336	3.44535	3.20366	3.4175
P10234	DUT	UL50	GLLVVPTR	427.7765++		0	0	0	0	0	0	0.538972	0.499581	0.48273	0.647566	0.67132	0.685261	1.29588	1.60459	2.1149	3.30464	3.51742	3.02367
P10235	UL51	UL51	SADVLVSQAIR	579.8275++		0	0	0	0	0	0	0.294941	0.137108	0.326691	0.496852	0.334249	0.238168	1.09301	2.3472	2.41368	3.54672	3.55352	3.56863
P10236	UL52	UL52	GAAAAGFPLYVER	661.3486++		0	0	0	0	0	0	0.587566	0.729771	0.6566	0.808041	0.836696	0.899596	0.971231	1.76247	2.30435	3.0706	2.91483	3.10526
P10236	UL52	UL52	ETLTEVLGR	509.2824++		0	0	0	0	0	0	0.911656	0.899041	0.613423	0.827169	0.98011	0.872945	0.981737	1.70489	2.33411	3.01997	2.78471	2.73083
P68331	gK	UL53	MVAPATYLLNYAGR	770.4030++		0.0270179	0.0106823	0.039595	0.010683	0.0380119	0.0248601	0.553454	0.510824	0.487968	0.6214	0.61449	0.590818	0.948346	1.82839	1.87659	3.51383	3.41945	3.27062
P68331	gK	UL53	IVSSVFLQYPYTK	772.9216++		0	0	0	0	0	0	0.622067	0.635038	0.616702	0.809509	0.773941	0.819178	1.16704	1.73786	2.39262	3.73918	2.27401	3.12121
P10238	UL54	UL54	GSEQPDPPGGQR	612.7838++		0.0286004	0.029041	0.0247554	0.0223865	0.0333784	0.0300095	0.618833	0.620824	0.465316	0.954164	0.777205	0.716233	1.43254	1.70953	2.45875	3.18829	2.55042	2.8545
P10238	UL54	UL54	APAADTIDATTR	601.8042++		0.0232595	0.0246645	0.0305884	0.0226681	0.0296647	0.0225689	0.570882	0.64108	0.600092	0.535554	0.73796	0.740714	1.01492	2.00816	1.69527	3.23733	2.66302	3.65033
P10238	UL54	UL54	VSWETLVAHGPSLYR	572.3019+++		0.027295	0.028383	0.0282065	0.025083	0.0373699	0.0308949	0.918277	0.766215	0.661679	0.893709	0.954553	0.949464	0.971684	1.67851	2.06665	2.80337	2.79722	2.89855
P10240	UL56	UL56	SFGPGGLLATPLFLPETR	937.0145++		0.0398982	0.0355289	0.0491071	0.0318046	0.0395172	0.0351228	0.202589	0.205403	0.195829	0.254094	0.210051	0.246742	1.33265	2.04745	2.29395	4.42564	3.51978	3.15386
P10240	UL56	UL56	LVAPPDITR	491.2900++		0.0479203	0.0345581	0.0367906	0.0286767	0.0331311	0.0354195	0.258059	0.199926	0.192163	0.271714	0.259074	0.274165	1.21641	2.06657	2.57538	3.84266	3.32206	3.74084
P06485	US2	US02	TSVDASPALWSFLLR	831.9461++		0.0154358	0.0155876	0.0120648	0.00965433	0.0134312	0.0100779	0.133504	0.122135	0.0955283	0.195951	0.166801	0.149893	1.37765	2.13314	2.53818	4.46442	3.24094	3.68513
P06485	US2	US02	TPDAWVGEPWAVPTR	841.4203++		0.104286	0.101484	0.097249	0.0923532	0.10902	0.101075	0.210028	0.191103	0.220671	0.244841	0.244259	0.255452	1.18643	1.93597	2.63216	3.92685	3.47895	3.37733
P06485	US2	US02	GPQETDPLIAVR	648.3513++		0	0	0	0	0	0	0.118113	0.102013	0.118271	0.174538	0.147696	0.143154	1.05189	1.9236	2.46251	3.9808	4.12486	4.1077
P04413	US3	US03	AGWYTSTSHEAR	455.8776+++		0	0	0	0	0	0	0.424185	0.386761	0.383485	0.65662	0.582425	0.54086	1.01727	1.67534	2.32117	3.75456	3.51668	3.3639
P04413	US3	US03	YQADLYTYLSR	696.8433++		0	0	0	0	0	0	0.425373	0.404875	0.449868	0.567201	0.451633	0.578548	1.04078	1.76557	2.19818	3.75177	3.48959	3.40128
P04413	US3	US03	QLLSAVDYIHR	438.9103+++		0	0	0	0	0	0	0.340893	0.328671	0.375539	0.609357	0.484206	0.507275	0.982729	1.61691	2.08294	3.74617	3.73276	3.71625
P06484	gG	US04	DTLPQSPGPAFPLAEDVEK	1006.0046++		0	0	0	0	0	0	0.596033	0.589451	0.633657	0.561286	0.589745	0.754921	1.27366	1.85368	2.24537	2.73421	2.9436	3.57711
Q69091	gD	US06	SVLLNAPSEAPQIVR	797.4516++		0.0404393	0.0394705	0.0312671	0.0272291	0.0380097	0.0404448	0.209947	0.182414	0.161878	0.234318	0.235018	0.242099	1.08501	1.985	2.22025	4.02315	3.82393	3.72423
Q69091	gD	US06	YALPLR	366.7238++		0.0289847	0.0347288	0.0380208	0.0314575	0.0409665	0.0369312	0.182385	0.163064	0.153656	0.197276	0.300104	0.274845	1.21557	1.74166	2.28982	4.00791	3.85274	3.79744
P06487	gI	US07	ATDSTHSPAYPTLELNLAQQPLLR	879.4608+++		0.0121718	0.0143792	0.0127094	0.0123922	0.0170582	0.0107978	0.316318	0.303863	0.304884	0.394376	0.423264	0.37691	1.10132	1.89061	2.35513	3.83886	3.51776	3.58235
P04488	gE	US08	VSVGEDVSLLPAPGPTGR	875.9703++		0	0	0	0	0	0	0.307582	0.241141	0.234783	0.307499	0.367342	0.364886	1.10086	2.1154	2.11245	3.72086	3.64957	3.7365
P04488	gE	US08	SLVIHGVR	440.7718++		0	0	0	0	0	0	0.316482	0.291071	0.172691	0.373645	0.391544	0.330219	0.706806	1.79554	1.92603	4.23467	3.79814	4.16817
P04488	gE	US08	NAVVEQPLPQR	625.8462++		0.0295762	0.0235255	0.0328135	0.0306805	0.0325373	0.0283901	0.200208	0.142728	0.17467	0.243844	0.233598	0.293243	1.2648	2.25604	1.85717	4.18133	3.08515	3.96975
P06481	US9	US09	LSDPNSSAR	473.7331++		0.123956	0.125322	0.110712	0.0826313	0.115653	0.0940598	0.228837	0.228127	0.193061	0.275385	0.248098	0.234987	1.40102	1.81714	3.10587	4.01423	3.40379	2.86778
P06486	US10	US10	DHPENLGNPEYR	480.8883+++		0	0	0	0	0	0	0	0	0	0	0	0	1.36074	2.21628	2.88744	4.5138	3.74403	3.73095
P06486	US10	US10	YAPLASPDPFSPQHGAYAR	682.3340+++		0	0	0	0	0	0	0.188969	0.144146	0.0986931	0.21575	0.146413	0.138033	1.30788	2.23338	2.50461	4.01656	3.68839	3.6039
P04487	US11	US11	GVPSAGMHPR	504.7558++		0	0	0	0	0	0	0.0129986	0.0110669	0.0121694	0.0239698	0.0166684	0.0148349	1.03601	2.07136	1.97641	4.968	3.9402	4.19981
P04487	US11	US11	MISGPPQR	443.2342++		0.00411684	0.0054408	0.00469862	0.00277302	0.00490266	0.00436829	0.0173337	0.016501	0.0130199	0.0305117	0.0256993	0.0212912	1.57723	1.7803	2.76933	4.16453	3.30112	4.67064
P04487	US11	US11	GDNDQAAGQCGDSGLLR	867.3790++		0	0	0	0	0	0	0.0207408	0.0214689	0.00604852	0.0342556	0.0263105	0.0432366	3.29184	1.61837	2.50973	3.86266	2.6393	3.46636
P03170	US12	US12	TGGTVTDSPR	495.7462++		0	0	0	0	0	0	1.05735	1.14164	0.397388	1.50214	0.972102	1.05467	1.13926	1.77981	2.09312	2.62961	2.19709	2.49938
